# Supplementary material for: Response of Aboveground Net Primary Production, Species and Phylogenetic Diversity to Warming and Increased Precipitation in an Alpine Meadow
Source: Plants (Basel). 2023 Aug 22;12(17):3017. doi: 10.3390/plants12173017 (PMC10490440; doi:10.3390/plants12173017)
Supplement: Supplementary file 1 [file plants-12-03017-s001.zip]

Archive with 1 entries (1 files):
- plants-2545734-supplementary.pdf
